# Supplementary material for: Optimization of β-Carotene Enrichment of Coconut Oil from Canistel (Pouteria campechiana L.) Using Response Surface Methodology
Source: Foods. 2025 Nov 18;14(22):3947. doi: 10.3390/foods14223947 (PMC12651562; doi:10.3390/foods14223947)
Supplement: Supplementary file 1 [file foods-14-03947-s001.zip]

Archive with 1 entries (1 files):
- foods-3978153-supplementary.pdf
